# Supplementary material for: Detection of Embryonic Trisomy 21 in the First Trimester Using Maternal Plasma Cell-Free RNA
Source: Diagnostics (Basel). 2022 Jun 7;12(6):1410. doi: 10.3390/diagnostics12061410 (PMC9221829; doi:10.3390/diagnostics12061410)
Supplement: Supplementary file 1 [file diagnostics-12-01410-s001.zip]

Archive with 1 entries (1 files):
- diagnostics-1759311-supplementary.pdf
